# Supplementary material for: Country-level incidence of Alzheimer disease and related dementias is associated with increased omega-6-PUFA consumption
Source: Commun Med (Lond). 2025 Jul 31;5:326. doi: 10.1038/s43856-025-01059-3 (PMC12314086; doi:10.1038/s43856-025-01059-3)
Supplement: Supplementary file 3 — Supplementary Data 1 [file 43856_2025_1059_MOESM3_ESM.xlsx]

## Sheet: Omega_3_AD_data_by_countryO3out
Country	Omega-6 PUFA (percent of total daily energy intake)	Omega-3 PUFA (mg/day)	Saturated Fat (percent of total daily energy intake)	Trans Fat (percent of total daily energy intake)	Dietary Cholesterol (mg/day)	ASIR (per 100,000)
Afghanistan	4.6	129.75	10.8	1.3	212	110
Albania	7.8	131.45	10.9	0.9	253	110
Algeria	4	369	8.1	1	402	110
Angola	6.1	416.25	12.2	0.7	248	100
Antigua	4.7	468.85	6.8	0.5	326	80
Argentina	6.6	243.6	9.1	1	270	100
Armenia	6.3	110.9	13.8	1	297	100
Australia	5	423.1	13.5	1.3	286	90
Austria	5.6	294.7	14.8	1.3	333	90
Azerbaijan	6.4	88.3	15	1.1	271	100
Bahamas	2.7	229.75	6.9	0.5	336	80
Bahrain	6.4	269.65	8.9	3.2	245	110
Bangladesh	4.4	111.65	2.3	2.4	97	70
Barbados	5.2	2010.75	7.5	0.2	279	80
Belarus	8.5	257.6	14.2	1.2	352	100
Belgium	5.5	369.5	14.7	1	323	90
Belize	4.2	146.5	6.4	0.5	321	80
Benin	3.5	153	12.2	0.8	206	70
Bhutan	4.2	92	3.2	2.6	121	70
Bolivia	4.2	97.75	3.2	1	284	80
Bosnia and Herzegovina	7.1	185.5	12.9	0.9	222	100
Botswana	5.1	68.05	9.4	0.7	287	90
Brazil	7	319.05	8.9	1.8	289	100
Brunei	2.9	282.5	12.1	1.1	277	100
Bulgaria	12.5	335.6	11.7	1	238	100
Burkina Faso	3.2	96.7	8.8	0.8	226	80
Burundi	3.2	49.6	8.7	0.5	163	80
Cambodia	3	712.25	14.3	0.9	189	90
Cameroon	3.3	217.45	12.6	0.9	180	80
Canada	4.2	404.75	10.9	4	278	100
Cape Verde	4.7	304.8	9.2	1	322	80
Central African Republic	8.5	267.35	8.7	0.8	241	100
Chad	5.4	187.65	4.9	0.7	178	80
Chile	5.3	591.5	8.8	1	265	90
China	8.5	526.9	7.4	1	214	100
Colombia	6.2	170.5	8.3	1.3	256	90
Comoros	2.4	261.9	16.7	1.3	169	80
Republic of Congo	4.2	308.05	14.2	0.8	200	100
Costa Rica	6.1	147.15	8.6	1.5	250	90
Ivory Coast	1.9	170.75	13.9	0.9	169	80
Croatia	8.9	324.4	14.8	1.2	304	110
Cuba	5.7	187.4	6.6	0.5	262	80
Cyprus	6.3	324.15	9.2	1.2	232	90
Czech Republic	8.4	317.6	16.9	1.4	300	110
North Korea	8.2	307.85	5.8	0.8	198	90
Democratic Republic of the Congo	4.1	119.3	12.3	0.8	175	100
Denmark	2.7	1270	13.5	1	348	80
Djibouti	3.7	109	15.2	0.7	213	80
Dominica	3.4	226.75	8.3	0.6	249	80
Dominican Republic	6.3	288.9	8.8	1	288	80
Ecuador	5.2	190.05	9.7	1.1	300	80
Egypt	4.8	162.2	9.6	6.5	232	110
El Salvador	5.7	112.95	6.7	1.5	263	90
Equatorial Guinea	5.4	302.65	11.1	1.1	252	100
Eritrea	4.2	71.9	6.3	0.6	173	90
Estonia	5.5	370.55	11.6	1	282	110
Ethiopia	3.2	84	9.2	0.6	204	90
Fiji	3.8	509.7	23.8	0.9	293	90
Finland	3.9	813.1	13.1	0.8	247	90
France	5.4	514.4	13.7	1	307	90
Gabon	3.5	337.75	11	0.7	246	100
Gambia	5.3	396.4	13	0.8	203	80
Georgia	6.9	168.85	12	1	263	100
Germany	4.1	436.6	13.7	1.2	289	90
Ghana	3.6	353.35	11.8	0.8	169	80
Greece	5.1	269	11.6	1	215	90
Grenada	4.6	414.35	8.8	0.5	318	80
Guatemala	6.7	126.45	7.2	1	206	90
Guinea	5.3	237.2	13	0.8	193	80
Guinea-Bissau	5.2	171.85	12.2	0.8	194	80
Guyana	2.7	265.35	9.7	0.5	202	80
Haiti	5.5	162.15	6.5	0.4	194	80
Honduras	3.6	51.95	9.1	1.4	229	90
Hungary	9.9	156.3	13.7	1.1	337	110
Iceland	2.9	1419.65	14.4	1.5	307	90
India	4.9	113.8	4.5	1.1	141	60
Indonesia	3.2	793.4	19.3	1	247	80
Iran	6.2	229.25	10.8	2.4	288	110
Iraq	4.4	182.3	10.3	1.7	239	110
Ireland	5.2	190.9	12.8	0.9	246	90
Israel	8	232.3	9.8	0.9	268	90
Italy	5.4	387.95	9.9	0.8	310	100
Jamaica	5.3	913.3	8	0.6	275	80
Japan	4.2	901.6	8	1	347	110
Jordan	6.6	258.5	11.3	1.6	214	110
Kazakhstan	8.9	189.5	13.7	0.9	278	100
Kenya	3.2	73.55	13.8	1.3	225	90
Kiribati	1.2	523.45	27	1.1	240	90
Kuwait	5.7	249.85	12.8	1.8	287	110
Kyrgyzstan	6.1	103.55	10.9	0.8	209	100
Laos	3.4	522.45	8	0.9	197	80
Latvia	7.4	429.75	14.2	1.3	367	100
Lebanon	9.9	295.7	11.2	1.6	194	110
Lesotho	3.4	35.35	4.5	0.7	194	90
Liberia	2.2	120.15	15.4	0.8	186	80
Libya	7.8	249.75	7.4	1.6	239	110
Lithuania	6.1	417.95	11.8	1.2	348	100
Luxembourg	4.7	291.5	8.2	1.1	222	80
Madagascar	4.7	160.5	9.6	0.6	198	80
Malawi	4.3	110.95	7.5	0.6	182	90
Malaysia	2.8	1046.05	20.3	1	256	80
Mali	3.9	176.05	9.2	0.8	175	80
Malta	4.2	339.3	9	0.8	298	90
Marshall Islands	2.2	452.5	22.9	1.3	277	80
Mauritania	3.8	266.8	13.1	0.8	234	70
Mauritius	7.2	593.9	14.3	0.6	236	90
Mexico	4.6	108.6	7.6	3.6	236	80
Micronesia	2.2	424.1	22.9	1.2	258	90
Mongolia	6.1	98.55	14.4	0.9	244	100
Montenegro	5.6	118.95	8.8	1.1	226	110
Morocco	6.4	255.45	9	1	258	110
Mozambique	4.7	126.85	12.6	0.6	182	90
Myanmar	5.7	708.95	15.1	0.9	225	90
Namibia	3.6	57.95	8.6	0.8	271	90
Nepal	4.4	90.2	2.7	2.5	116	70
Netherlands	6.3	276	14.6	2.3	226	90
New Zealand	5.1	530.15	14.2	1.2	270	100
Nicaragua	6.2	118.3	7.6	1.1	208	90
Niger	4.3	86.35	11.2	0.8	211	80
Nigeria	4.7	189.1	13.6	0.9	220	70
Norway	3.5	757.4	11.9	1	256	90
Oman	5.9	222.15	10.3	1.8	253	110
Pakistan	3.5	57.55	3.8	5.8	157	70
Panama	6.7	230.05	6.2	1.2	260	90
Papua New Guinea	2.4	339.45	23.2	1	198	90
Paraguay	6.7	298.25	7.5	1.7	347	100
Peru	4.7	268.05	6.9	2.3	255	80
Philippines	2.6	609.65	16.9	0.9	215	80
Poland	4.8	294.5	12.1	1.2	312	110
Portugal	5.4	672.6	9.6	1	285	90
Qatar	6.8	275.75	10.2	1.7	286	110
South Korea	5	840.45	10.8	1.1	276	100
Moldova	7.2	199.95	11	0.9	300	100
Romania	9.8	261.25	21.4	0.9	439	110
Russia	8	328.8	13.3	1	327	100
Rwanda	3.3	63.45	11	0.5	155	90
Saint Lucia	4	282.35	8.7	0.5	310	80
Saint Vincent	4.4	219.3	8.3	0.5	250	80
Samoa	1.5	543.8	27.5	0.8	298	90
Sao Tome and Principe	2.9	318.8	15.6	1.6	182	80
Saudi Arabia	4.1	156.4	13.5	1.1	251	110
Senegal	6.1	556.45	10.7	1	223	80
Serbia	8.4	210	10.1	1	306	100
Seychelles	4.4	1386.55	17.8	1.1	278	90
Sierra Leone	3.7	278.05	14.5	0.7	178	80
Singapore	3.7	182.05	11.7	1.1	241	90
Slovakia	8.9	246.95	13.2	1.4	335	110
Slovenia	8.1	272.25	13.4	1.1	243	110
Solomon Islands	1.7	427.3	23.9	0.7	205	90
Somalia	3.8	98.55	10.9	0.7	170	90
South Africa	5.5	116.45	8.9	1.1	256	90
Spain	6.4	778.1	11.7	0.9	327	90
Sri Lanka	1.6	735.9	21.9	0.9	200	90
Sudan	4.7	95.9	9.1	1.1	228	110
Suriname	6.5	329.2	7.2	0.6	211	80
Swaziland	3.9	60	9.2	0.6	252	90
Sweden	4.5	603.25	13.9	0.9	230	80
Switzerland	4.9	288.2	11.7	1.6	284	90
Syria	5.6	187.1	9.7	1.5	286	110
Tajikistan	7.6	189.1	9.3	0.7	169	100
Thailand	3.5	899.9	18.5	1	243	90
North Macedonia	9.9	256.4	16.7	1	307	110
Timor-Leste	3.2	55.6	16.8	1.2	174	80
Togo	3.1	178.9	13	0.9	185	80
Tonga	2	510.6	22.8	0.8	315	90
Tobago	5.8	171.4	8	0.6	300	80
Tunisia	7.5	416.25	9.8	1	240	110
Turkey	8.4	602.15	10.5	1	262	110
Turkmenistan	5	152.5	11.7	0.7	271	100
Uganda	4.7	196.55	11.1	0.8	184	90
Ukraine	8.3	338.55	12.1	1	326	100
United Arab Emirates	5.2	222.3	10.7	1.1	296	100
UK	5.3	680.1	13	1.4	265	80
Tanzania	3.4	119.85	12.8	0.7	200	80
Uruguay	5.4	276.6	9.6	0.9	277	100
USA	6.7	370.05	11.8	2.8	296	110
Uzbekistan	5.2	130.95	10.7	1	234	100
Vanuatu	1.5	402.95	25.7	0.7	246	80
Venezuela	7.5	270.1	7.6	1.4	218	80
Vietnam	3	615.7	14.1	1	221	90
Yemen	3.6	106.3	13.9	1.5	224	110
Zambia	4.3	159.8	10.4	0.7	226	80
Zimbabwe	4.7	99.5	9.4	0.7	282	90
